# Supplementary material for: A vaccine revertant of highly pathogenic porcine reproductive and respiratory syndrome virus: re-emergence after lurking for 12 years
Source: Microbiol Spectr. 2025 May 22;13(7):e00728-25. doi: 10.1128/spectrum.00728-25 (PMC12210977; doi:10.1128/spectrum.00728-25)
Supplement: Table S1 — Primers used for PRRSV sequencing in this study. [file spectrum.00728-25-s0001.xlsx]

## Sheet: Sheet1
Table S1. Primers used for PRRSV sequencing in this study.
Primer1	Sequence (5’-3’)	Position2	Purpose
W1F	ATGACGTATAGGTGTTGGCTCT	1-22	Sequencing
W1R	TACTCTTTCAGGAAGGGTGG	1556-1575	Sequencing
W2F	ACGCTCTGGTGCGACTACTA	1362-1381	Sequencing
W2R	AGGTTGTTCGGTTGTCTGATT	2233-2253	Sequencing
W3F	CCTCCGTGGCGCAACAAGTCTTG	2115-2137	Sequencing
W3R	CGATGATGGCTTGAGCTGAGTAT	3156-3178	Sequencing
W4F	TGAGCCTCTGGATTTGTCTGC	2952-2972	Sequencing
W4R	GGCGATCTCATTAGGAGCAGTT	4308-4329	Sequencing
W5F	TGCTTAGGCTTGGCATTGTTG	4214-4234	Sequencing
W5R	ACGGTGTTCAGTGAGGGCTTT	5544-5564	Sequencing
W6F	ACTAACATTGCTGGTCTCGTCA	5350-5371	Sequencing
W6R	AAGGAAATCCAAGTCCTCGTC	6730-6750	Sequencing
W7F	TTGTGACCTCGCCAGTCCCAGTG	6500-6522	Sequencing
W7R	CCAAAGCGTGCCATCAATCCC	7902-7922	Sequencing
W8F	GGTTGATGGTGGTGTTGTGCT	7787-7807	Sequencing
W8R	GTCTTCTTTGGGTCCGTCTGG	9206-9226	Sequencing
W9F	TGGTCACCCTCATGGCCTTCT	9038-9058	Sequencing
W9R	CAAATACATAGCAATGGGAGTCAAA	10299-10323	Sequencing
W10F	TTCCTGGATGAAGCGGCGTAT	10194-10214	Sequencing
W10R	AACTCGGATGTATGAGGCGTAG	11552-11573	Sequencing
W11F	GGTGCTGGAAAGTGATGTTGG	11440-11460	Sequencing
W11R	AAAGCGGGCATACCGTGTAAT	12754-12774	Sequencing
W12F	AGTGGTTTGGATGTGGTGGCT	12400-12420	Sequencing
W12R	TGTTGTTGTTGCTGGCGTTGA	13795-13815	Sequencing
W13F	ATGTGCGACTGCTTCATTTCA	13599-13619	Sequencing
W13R	TTTGCTGCTTGCCGTTGTTAT	14818-14838	Sequencing
W14F	TCCACTACGGTCAACGGCACAT	14714-14735	Sequencing
W14R	AATTACGGCCGCATGGTTCTCGCCAATCAAAC	15301-15332	Sequencing
1F denotes forward PCR primer; R denotes reverses PCR primer. 2Numbers refer to nucleotide positions within the genome of JXA1 P80 (GenBank accession no: FJ548853) as indicated.
